# Supplementary material for: BRD4 facilitates DNA damage response and represses CBX5/Heterochromatin protein 1 (HP1)
Source: Oncotarget. 2017 May 3;8(31):51402–15. doi: 10.18632/oncotarget.17572 (PMC5584257; doi:10.18632/oncotarget.17572)
Supplement: Supplementary file 2 [file oncotarget-08-51402-s002.xls]

## Sheet: Sheet1
Supplementary Table 1: siRNA values
	OVCAR8			OVCAR3			OVCAR5			SKOV3			A2780
siRNA Unique ID	Relative to siNeg 0 Drug			Relative to siNeg 0 Drug			Relative to siNeg 0 Drug			Relative to siNeg 0 Drug			Relative to siNeg 0 Drug
	0	IC25	IC50	0	IC25	IC50	0	IC25	IC50	0	IC25	IC50	0	IC25	IC50
Cells only	0.996211	0.710908	0.407967	0.994854	0.830067	0.658331	1.01549	0.903061	0.664285	1.04117	0.798988	0.385362	0.981141	0.579558	0.380334
siNeg	1	0.747046	0.436422	1	0.722219	0.531659	1	0.87284	0.610895	1	0.755252	0.371424	1	0.657874	0.430932
siCell death	0.0311063	0.0156958	0.00819684	0.0174069	0.0121522	0.0200153	0.159483	0.128217	0.088358	0.0228661	0.0189815	0.0129113	0.203296	0.126718	0.0477745
Experimental wells	0.771913	0.514035	0.310295	0.664341	0.452813	0.378538	0.91231	0.757453	0.50762	0.88708	0.648094	0.378978	0.830859	0.54312	0.386747
siIKBKE	0.87148	0.434285	0.198629	0.880101	0.459709	0.31655	1.06582	0.796271	0.492559	1.02571	0.7804	0.459183	0.959042	0.52958	0.384604
Hs_ALPK2_6_SI02660581	0.970695	0.502683	0.251504	0.984791	0.548146	0.445349	0.970695	0.502683	0.251504	1.0679	0.647964	0.209299	0.990221	0.504911	0.294264
Hs_ALPK2_7_SI02665516	0.949477	0.525482	0.311047	0.533906	0.143634	0.0692882	0.949477	0.525482	0.311047	1.03278	0.817571	0.484432	0.92396	0.626101	0.361885
Hs_STK6_5_SI02223305	0.524373	0.272611	0.135474	0.220544	0.0867732	0.0681069	0.524373	0.272611	0.135474	0.837438	0.58483	0.296719	0.794837	0.604084	0.361647
Hs_AURKA_1_SI03114111	0.619248	0.244775	0.128512	0.299854	0.096104	0.120486	0.619248	0.244775	0.128512	0.600676	0.488151	0.354239	0.762691	0.526544	0.31835
Hs_BRD4_6_SI03190845	0.753635	0.649586	0.564447	0.168752	0.0795981	0.0563066	0.753635	0.649586	0.564447	0.971759	0.92474	0.448902	0.605724	0.471543	0.352534
Hs_BRD4_7_SI03238361	0.79363	0.596592	0.388195	0.780612	0.551813	0.447328	0.79363	0.596592	0.388195	0.851938	0.539817	0.197114	0.742317	0.436709	0.274919
Hs_BUB1B_5_SI00605010	0.556739	0.316515	0.199804	0.636187	0.396221	0.257335	0.556739	0.316515	0.199804	1.00578	0.59495	0.523953	0.871655	0.540891	0.414587
Hs_BUB1B_6_SI00605017	0.566094	0.353714	0.248452	0.575124	0.357843	0.370027	0.566094	0.353714	0.248452	0.969182	0.774101	0.589855	0.804546	0.600311	0.480166
Hs_CDC2L5_5_SI02621969	1.03164	0.44214	0.195194	1.05577	0.197841	0.0857251	1.03164	0.44214	0.195194	1.10402	0.553907	0.22132	1.05243	0.579176	0.451904
Hs_CDC2L5_6_SI02621976	1.01584	0.562883	0.230998	0.898031	0.699414	0.503898	1.01584	0.562883	0.230998	0.988666	0.813502	0.4623	1.07747	0.795581	0.513104
Hs_CDC2L6_5_SI02224621	0.99449	0.823332	0.396024	0.768063	0.647422	0.514305	0.99449	0.823332	0.396024	1.02951	0.89616	0.54679	1.23047	0.74357	0.475224
Hs_CDC2L6_6_SI02224628	1.01054	0.603784	0.322505	1.03682	0.326629	0.238371	1.01054	0.603784	0.322505	1.03538	0.748511	0.330022	1.00089	0.551358	0.38681
Hs_EPHB1_5_SI02223557	0.904014	0.701105	0.532604	0.669848	0.570888	0.583819	0.904014	0.701105	0.532604	0.924422	0.748065	0.505296	0.885529	0.538034	0.365535
Hs_EPHB1_6_SI02223564	0.984071	0.595905	0.338543	0.975233	0.611736	0.495541	0.984071	0.595905	0.338543	0.958154	0.658486	0.365074	1.04194	0.678498	0.400045
Hs_ERN2_5_SI02225181	0.836398	0.698913	0.564276	0.626318	0.490156	0.495669	0.836398	0.698913	0.564276	0.863347	0.775632	0.652093	0.712693	0.631715	0.477835
Hs_ERN2_3_SI00145978	0.550702	0.328396	0.1895	0.194955	0.0801418	0.0867279	0.550702	0.328396	0.1895	0.717111	0.277794	0.210533	0.541034	0.409478	0.280646
Hs_FER_5_SI00287756	0.721363	0.37078	0.182805	0.704298	0.209009	0.0784351	0.721363	0.37078	0.182805	0.817621	0.562915	0.287511	0.767372	0.53347	0.298195
Hs_FER_6_SI02622067	0.443825	0.745183	0.547158	0.575902	0.481578	0.188216	0.443825	0.745183	0.547158	0.766324	0.414912	0.234836	0.827186	0.607263	0.471261
Hs_FGR_1_SI00074473	0.489143	0.108766	0.0422036	0.447124	0.261149	0.323117	0.489143	0.108766	0.0422036	0.644865	0.464579	0.246879	0.671186	0.423578	0.364265
Hs_FGR_4_SI00074494	1.04908	0.691359	0.386388	1.06114	0.748541	0.751319	1.04908	0.691359	0.386388	1.0096	0.887504	0.41885	0.972721	0.615075	0.42652
Hs_GRK6_9_SI00605458	0.962099	0.540472	0.264749	0.862175	0.6026	0.489512	0.962099	0.540472	0.264749	1.18122	0.893831	0.335649	0.919804	0.710548	0.489572
Hs_GRK6_3_SI00032487	0.61317	0.50128	0.33245	0.800012	0.687173	0.675237	0.61317	0.50128	0.33245	0.771031	0.62057	0.482294	0.528234	0.344149	0.28884
Hs_GSK3A_5_SI00288554	0.739976	0.657964	0.453708	0.952913	0.887307	0.853664	0.739976	0.657964	0.453708	1.04865	0.976107	0.809522	0.591163	0.434223	0.358992
Hs_GSK3A_1_SI00124565	0.85132	0.697826	0.458343	0.411721	0.302897	0.215491	0.85132	0.697826	0.458343	0.810476	0.664017	0.440884	0.763993	0.470532	0.43437
Hs_CDC7_1_SI00052640	0.776335	0.583131	0.318379	0.724215	0.467777	0.443369	0.776335	0.583131	0.318379	0.938428	0.694767	0.328346	0.802862	0.528475	0.411124
Hs_CDC7_2_SI00052647	0.627175	0.417682	0.192987	0.134218	0.0621307	0.0835924	0.627175	0.417682	0.192987	0.636291	0.308421	0.129093	0.637849	0.4972	0.306369
Hs_CDK7_5_SI00287392	0.872286	0.504972	0.281698	0.829194	0.377612	0.310038	0.872286	0.504972	0.281698	0.97454	0.76033	0.392131	0.77791	0.53332	0.336079
Hs_CDK7_6_SI00287399	0.647744	0.328838	0.19851	0.142165	0.0466749	0.0285225	0.647744	0.328838	0.19851	0.782603	0.384674	0.283617	0.63918	0.407407	0.267942
Hs_CSNK1G2_5_SI00605171	0.548321	0.555161	0.462414	0.382681	0.304293	0.155726	0.548321	0.555161	0.462414	0.740977	0.717794	0.466436	0.724327	0.656653	0.533389
Hs_CSNK1G2_6_SI00605178	0.416802	0.536084	0.291732	0.385204	0.258097	0.166787	0.416802	0.536084	0.291732	0.586026	0.493963	0.342956	0.603895	0.422094	0.349452
Hs_DCAMKL2_2_SI00154987	1.10143	0.775791	0.418289	1.03427	0.771364	0.903882	1.10143	0.775791	0.418289	1.11972	0.988028	0.518625	0.914461	0.621841	0.466538
Hs_DCAMKL2_3_SI00154994	0.98573	0.720642	0.351023	0.987612	0.736674	0.590435	0.98573	0.720642	0.351023	0.946857	0.685456	0.345859	0.953129	0.5852	0.413112
Hs_DCAMKL3_3_SI00359919	0.748869	0.297186	0.152845	0.256558	0.0948436	0.0571728	0.748869	0.297186	0.152845	0.77199	0.317367	0.165718	0.767337	0.332326	0.295208
Hs_DCAMKL3_4_SI00359926	0.595693	0.488808	0.381572	0.57296	0.450463	0.358718	0.595693	0.488808	0.381572	0.952856	0.942819	0.761952	0.803901	0.586441	0.530088
Hs_DDR2_1_SI00085253	0.893864	0.625282	0.344372	0.934903	0.703652	0.5594	0.893864	0.625282	0.344372	0.964605	0.82604	0.475842	0.82279	0.527988	0.418132
Hs_DDR2_2_SI00085260	0.674686	0.342047	0.216136	0.44972	0.381791	0.274871	0.674686	0.342047	0.216136	0.663674	0.571623	0.431562	0.750307	0.507614	0.422462
Hs_GUCY2F_1_SI00026271	0.717227	0.447266	0.332909	0.837079	0.522886	0.56954	0.717227	0.447266	0.332909	0.923358	0.640844	0.415614	0.900647	0.559997	0.323472
Hs_GUCY2F_3_SI00026285	0.713611	0.417079	0.247569	0.709727	0.592504	0.464826	0.713611	0.417079	0.247569	0.937088	0.670841	0.384071	0.87555	0.553697	0.35798
Hs_HIPK4_2_SI00152530	0.878518	0.489428	0.300952	1.03312	0.762234	0.572569	0.878518	0.489428	0.300952	1.00708	0.893419	0.485356	0.984744	0.697064	0.411915
Hs_HIPK4_4_SI00152544	0.608798	0.274639	0.170446	0.0754531	0.0498057	0.0295199	0.608798	0.274639	0.170446	0.643887	0.393321	0.166575	0.996264	0.636276	0.299059
Hs_INSRR_1_SI00103621	0.747343	0.652987	0.368063	0.724875	0.566055	0.504823	0.747343	0.652987	0.368063	0.940997	0.814766	0.506807	0.749199	0.678427	0.46441
Hs_INSRR_2_SI00103628	0.55438	0.704402	0.388607	0.723535	0.44448	0.240214	0.55438	0.704402	0.388607	0.851016	0.581239	0.249185	0.518904	0.562354	0.439918
Hs_ITK_5_SI02622116	1.11286	0.570839	0.308222	0.210043	0.100697	0.0884691	1.11286	0.570839	0.308222	0.846657	0.309291	0.170663	1.04868	0.596692	0.482982
Hs_ITK_6_SI02622123	1.03553	0.676322	0.393518	1.0327	0.875548	0.744441	1.03553	0.676322	0.393518	1.05786	0.777597	0.358841	1.07179	0.505774	0.42161
Hs_KSR_13_SI02650361	0.884392	0.717321	0.429167	0.927551	0.783729	0.74932	0.884392	0.717321	0.429167	1.01859	0.70489	0.33122	0.813792	0.555251	0.423044
Hs_KSR_14_SI02650368	0.652864	0.380066	0.178106	0.111766	0.0845776	0.0767013	0.652864	0.380066	0.178106	0.605154	0.481636	0.241526	0.575853	0.3872	0.352553
Hs_KSR2_5_SI02665544	0.847964	0.684519	0.423709	0.708501	0.525233	0.463397	0.847964	0.684519	0.423709	0.918537	0.753267	0.433357	0.815535	0.517668	0.405147
Hs_KSR2_6_SI02665551	0.927717	0.629248	0.198568	0.68079	0.359519	0.20972	0.927717	0.629248	0.198568	0.962873	0.600499	0.190675	0.949762	0.449254	0.319293
Hs_LRRK2_1_SI00624519	0.793206	0.547715	0.338384	0.799229	0.570168	0.598139	0.793206	0.547715	0.338384	0.973045	0.637499	0.362681	0.925614	0.468204	0.304583
Hs_LRRK2_2_SI00624526	0.773108	0.419906	0.282156	1.05407	0.816241	0.711256	0.773108	0.419906	0.282156	1.01635	0.670933	0.379619	0.815067	0.603177	0.385954
Hs_MAP2K7_1_SI00300720	0.717607	0.312855	0.169156	0.661754	0.52804	0.397549	0.717607	0.312855	0.169156	0.917918	0.653495	0.393013	0.942423	0.680139	0.38482
Hs_MAP2K7_9_SI02660588	0.599345	0.450891	0.341322	0.439109	0.31927	0.193324	0.599345	0.450891	0.341322	0.553641	0.40341	0.3633	0.620586	0.446551	0.302346
Hs_MAP3K7_5_SI00300741	0.525625	0.169206	0.0951356	0.503336	0.2835	0.244439	0.525625	0.169206	0.0951356	0.961361	0.588651	0.278172	0.504666	0.417575	0.311569
Hs_MAP3K7_6_SI02223158	0.748243	0.289563	0.0966172	0.442814	0.391494	0.292948	0.748243	0.289563	0.0966172	0.706018	0.522936	0.203779	0.819214	0.41107	0.267503
Hs_MAP3K8_7_SI02777362	0.637879	0.190857	0.105512	0.16092	0.146414	0.130844	0.637879	0.190857	0.105512	0.680109	0.529974	0.364491	0.747807	0.367043	0.298248
Hs_MAP3K8_2_SI00073759	0.930059	0.550462	0.339279	0.831356	0.357719	0.19156	0.930059	0.550462	0.339279	1.04069	0.83999	0.459315	1.08516	0.583086	0.499414
Hs_MARK3_5_SI02621941	0.893269	0.552836	0.308257	0.586481	0.334962	0.339402	0.893269	0.552836	0.308257	0.859581	0.474267	0.295176	0.758953	0.519149	0.382686
Hs_MARK3_7_SI02660028	0.995051	0.683727	0.366606	1.05168	0.844134	0.648819	0.995051	0.683727	0.366606	1.01048	0.792399	0.398959	0.952427	0.564475	0.412511
Hs_MGC42105_2_SI00156058	0.5355	0.247476	0.0980278	0.578977	0.243079	0.220367	0.5355	0.247476	0.0980278	0.801832	0.379401	0.214603	0.635008	0.363067	0.264559
Hs_MGC42105_3_SI00156065	0.735406	0.54271	0.306011	1.00377	0.563141	0.402382	0.735406	0.54271	0.306011	0.949886	0.760949	0.342475	0.853776	0.441596	0.359956
Hs_MKNK2_5_SI00288477	0.953972	0.766594	0.605573	0.917806	0.838273	0.828422	0.953972	0.766594	0.605573	0.962741	0.821375	0.644539	0.900879	0.628073	0.493081
Hs_MKNK2_7_SI02758462	0.94555	0.751185	0.50144	0.866587	0.752723	0.618039	0.94555	0.751185	0.50144	1.0361	0.740052	0.393152	0.9367	0.654652	0.401005
Hs_NEK2_5_SI00605640	0.964403	0.738875	0.495022	1.00548	0.868562	0.800647	0.964403	0.738875	0.495022	1.0214	0.862802	0.622453	1.13715	0.890671	0.627047
Hs_NEK2_6_SI00605647	0.899781	0.761666	0.560604	0.796583	0.676987	0.56703	0.899781	0.761666	0.560604	1.0448	0.876246	0.51367	1.04076	0.766217	0.463085
Hs_NLK_5_SI02224726	0.937377	0.295054	0.119072	0.502924	0.107861	0.116875	0.937377	0.295054	0.119072	0.997823	0.445032	0.240442	0.694853	0.559666	0.410743
Hs_NLK_2_SI00114583	0.588673	0.322505	0.151911	0.624048	0.411551	0.191422	0.588673	0.322505	0.151911	0.903733	0.426511	0.19949	0.649397	0.427519	0.373152
Hs_ARK5_5_SI02224572	1.08532	0.616505	0.350087	0.846709	0.531019	0.302803	1.08532	0.616505	0.350087	0.8607	0.556569	0.262106	0.913562	0.455061	0.344628
Hs_ARK5_1_SI00108388	1.09661	0.576651	0.310729	0.857377	0.765989	0.717234	1.09661	0.576651	0.310729	0.950423	0.625058	0.311063	1.05038	0.547334	0.496001
Hs_PDGFRB_5_SI00605738	0.84578	0.608911	0.335238	0.667471	0.465695	0.419545	0.84578	0.608911	0.335238	0.782233	0.509786	0.280794	0.77451	0.453517	0.379181
Hs_PDGFRB_6_SI00605745	0.812266	0.654548	0.37327	0.852268	0.594743	0.524243	0.812266	0.654548	0.37327	0.91566	0.635602	0.317022	1.04271	0.579085	0.467159
Hs_PDK3_5_SI00287560	0.499891	0.186067	0.103405	0.39068	0.242626	0.177132	0.499891	0.186067	0.103405	0.878659	0.708072	0.371636	0.680611	0.49561	0.357389
Hs_PDK3_7_SI02665355	0.906372	0.7254	0.452874	0.679129	0.442826	0.311407	0.906372	0.7254	0.452874	1.02205	0.847977	0.485572	0.911701	0.628821	0.406709
Hs_PIK3AP1_3_SI00154322	0.712754	0.443061	0.287921	0.98211	0.74543	0.73761	0.712754	0.443061	0.287921	0.928808	0.82666	0.546041	0.751225	0.595264	0.417893
Hs_PIK3AP1_4_SI00154329	0.705334	0.619256	0.453502	0.722195	0.362052	0.216182	0.705334	0.619256	0.453502	0.786118	0.53439	0.382969	0.587157	0.505079	0.285895
Hs_PNCK_5_SI02622529	0.838814	0.686726	0.339607	0.86703	0.740164	0.670895	0.838814	0.686726	0.339607	0.959316	0.787933	0.328839	0.634016	0.594409	0.381927
Hs_PNCK_6_SI02779420	0.674482	0.613303	0.305421	0.876189	0.714774	0.608883	0.674482	0.613303	0.305421	1.03848	0.924281	0.560465	0.753148	0.523778	0.357268
Hs_PRKCA_5_SI00301308	0.968111	0.61373	0.39199	0.677664	0.57772	0.50177	0.968111	0.61373	0.39199	0.83035	0.636502	0.41815	0.834317	0.512557	0.388256
Hs_PRKCA_6_SI00605927	0.682355	0.326962	0.104549	0.207082	0.132017	0.125051	0.682355	0.326962	0.104549	0.780399	0.496307	0.393539	0.573196	0.338289	0.245907
Hs_PRKCB1_5_SI00605941	0.838417	0.278087	0.169872	0.778868	0.441488	0.343203	0.838417	0.278087	0.169872	0.887318	0.320946	0.174971	0.871109	0.414138	0.378588
Hs_PRKCB1_6_SI00605948	0.818402	0.584825	0.37072	0.843766	0.485746	0.336822	0.818402	0.584825	0.37072	0.864156	0.704389	0.429666	0.751797	0.465735	0.361851
Hs_RET_9_SI02224985	0.961698	0.53061	0.260698	0.820764	0.236611	0.0939902	0.961698	0.53061	0.260698	1.09439	0.689489	0.307854	1.0643	0.569183	0.367465
Hs_RET_10_SI02224992	0.771488	0.48081	0.271204	0.646142	0.398291	0.351709	0.771488	0.48081	0.271204	0.922026	0.659959	0.292511	0.780359	0.484079	0.363475
Hs_RIPK5_1_SI00703563	1.05002	0.667935	0.426049	1.03868	0.88431	0.682193	1.05002	0.667935	0.426049	1.07451	0.802148	0.447139	1.13481	0.733294	0.382486
Hs_RIPK5_2_SI00703570	0.867039	0.884273	0.635734	0.685812	0.512887	0.395336	0.867039	0.884273	0.635734	1.07268	1.047	0.931112	1.04415	0.843947	0.532742
Hs_SGK2_9_SI02224747	0.629206	0.50593	0.318761	0.321385	0.236407	0.10783	0.629206	0.50593	0.318761	0.787109	0.621324	0.305752	0.977552	0.627997	0.422418
Hs_SGK2_10_SI02224754	0.653567	0.575204	0.292712	0.111949	0.0575258	0.0271174	0.653567	0.575204	0.292712	0.925305	0.8303	0.351284	0.945319	0.686526	0.427548
Hs_STK32A_1_SI00735231	1.16226	0.785429	0.4433	0.789276	0.598997	0.764283	1.16226	0.785429	0.4433	1.00277	0.861364	0.526371	1.03044	0.689451	0.476206
Hs_STK32A_2_SI00735238	1.12111	0.562725	0.362286	0.877217	0.464957	0.537835	1.12111	0.562725	0.362286	1.06146	0.85157	0.38676	0.844279	0.484331	0.375659
Hs_STK36_5_SI02758994	0.930898	0.652679	0.377413	1.08175	0.802278	0.835445	0.930898	0.652679	0.377413	0.985532	0.760585	0.535446	1.05571	0.692515	0.538458
Hs_STK36_6_SI02759001	0.94527	0.714782	0.391642	0.996291	0.707973	0.477797	0.94527	0.714782	0.391642	0.910061	0.745463	0.438785	1.04859	0.600245	0.404928
Hs_TAOK1_1_SI00739403	0.999522	0.695703	0.406774	0.99796	0.848246	0.663566	0.999522	0.695703	0.406774	1.08436	0.885875	0.522353	1.34217	0.867346	0.607848
Hs_TAOK1_2_SI00739410	1.04187	0.646937	0.366467	0.891262	0.731143	0.582062	1.04187	0.646937	0.366467	1.07618	0.676587	0.366641	1.03448	0.68096	0.395833
Hs_TEK_5_SI00604912	1.00865	0.78891	0.532583	0.822685	0.703569	0.585002	1.00865	0.78891	0.532583	0.976504	0.724082	0.375354	0.999746	0.652915	0.39252
Hs_TEK_6_SI00604919	0.960456	0.8106	0.515565	1.01837	0.699083	0.612628	0.960456	0.8106	0.515565	1.16101	0.958626	0.465282	1.23938	0.940874	0.433296
Hs_TLK1_1_SI00098973	0.928679	0.958797	0.662627	1.03685	0.807086	0.410686	0.928679	0.958797	0.662627	1.06646	0.949426	0.555522	1.124	0.869625	0.632311
Hs_TLK1_2_SI00098980	0.514606	0.695062	0.525046	0.610863	0.482608	0.263406	0.514606	0.695062	0.525046	1.01727	0.945815	0.735498	0.791199	0.663229	0.53322
Hs_TRRAP_1_SI00052584	0.630141	0.162476	0.0786198	0.774164	0.670637	0.852608	0.630141	0.162476	0.0786198	0.978321	0.789399	0.474615	0.664789	0.557116	0.471271
Hs_TRRAP_2_SI00052591	0.771527	0.623235	0.47472	0.817982	0.668155	0.739159	0.771527	0.623235	0.47472	0.862851	0.747692	0.542797	0.793954	0.639598	0.517986
Hs_TSSK3_1_SI03047765	0.860019	0.664091	0.446537	0.674721	0.528548	0.409838	0.860019	0.664091	0.446537	0.865704	0.752017	0.450216	0.861703	0.629473	0.500152
Hs_TSSK3_2_SI03097360	0.83076	0.678093	0.470793	0.738176	0.426498	0.293471	0.83076	0.678093	0.470793	1.0146	0.847508	0.454503	0.915731	0.595938	0.527699
Hs_WEE1_5_SI00302211	0.0900084	0.0291856	0.0204948	0.073177	0.0277435	0.0225375	0.0900084	0.0291856	0.0204948	0.936936	0.0935806	0.0788449	0.909561	0.247938	0.194937
Hs_WEE1_8_SI02758791	0.854552	0.507702	0.306593	0.62399	0.449119	0.394355	0.854552	0.507702	0.306593	0.768547	0.640675	0.468181	0.807022	0.656409	0.449952
Hs_WNK1_5_SI00288547	0.060408	0.0334752	0.021538	0.0430208	0.0319779	0.0279511	0.060408	0.0334752	0.021538	0.208406	0.119009	0.109931	0.505832	0.198004	0.159155
Hs_WNK1_6_SI02622389	0.776606	0.221871	0.109718	0.684816	0.243464	0.156058	0.776606	0.221871	0.109718	0.812918	0.369877	0.192094	0.908335	0.49262	0.20227
Hs_ERBB2_9_SI00300195	0.655352	0.492336	0.362341	0.33518	0.248653	0.222178	0.655352	0.492336	0.362341	0.510431	0.416108	0.283975	0.692881	0.49223	0.407705
Hs_ERBB2_14_SI02223571	0.803646	0.519395	0.287087	0.669925	0.25011	0.205617	0.803646	0.519395	0.287087	0.830752	0.520973	0.222965	0.63751	0.413053	0.287164
Hs_PLK1_6_SI02223837	0.061741	0.0293305	0.017678	0.0607803	0.0427104	0.035183	0.061741	0.0293305	0.017678	0.229327	0.133621	0.120082	0.127797	0.0976039	0.0769006
Hs_PLK1_7_SI02223844	0.0474868	0.0330064	0.0216533	0.173089	0.138582	0.122914	0.0474868	0.0330064	0.0216533	0.229749	0.204091	0.146265	0.167853	0.117456	0.113326
Hs_RRM1_1_SI00020741	0.466509	0.061917	0.0428823	0.491775	0.150755	0.136455	0.466509	0.061917	0.0428823	0.763041	0.23217	0.233011	0.6588	0.168474	0.190312
Hs_RRM1_5_SI03048339	0.294713	0.0515051	0.039006	0.245099	0.0768731	0.0844228	0.294713	0.0515051	0.039006	0.627887	0.232079	0.203923	0.557579	0.166634	0.153315
