# Supplementary material for: BRD4 facilitates DNA damage response and represses CBX5/Heterochromatin protein 1 (HP1)
Source: Oncotarget. 2017 May 3;8(31):51402–15. doi: 10.18632/oncotarget.17572 (PMC5584257; doi:10.18632/oncotarget.17572)
Supplement: Supplementary file 3 [file oncotarget-08-51402-s003.xls]

## Sheet: Sheet1
Supplementary Table 2: Differentially expressed genes
Probe Set ID	Gene Symbol
Common UP genes
212126_at	CBX5
226085_at	CBX5
204570_at	COX7A1
226402_at	CYP2U1
218885_s_at	GALNT12
208579_x_at	H2BFS
215071_s_at	HIST1H2AC
207156_at	HIST1H2AG///HIST1H2AH///HIST1H2AI///HIST1H2AK///HIST1H2AL///HIST1H2AM
208490_x_at	HIST1H2BC///HIST1H2BE///HIST1H2BF///HIST1H2BG///HIST1H2BI
208527_x_at	HIST1H2BC///HIST1H2BE///HIST1H2BF///HIST1H2BG///HIST1H2BI
209911_x_at	HIST1H2BD
222067_x_at	HIST1H2BD
214290_s_at	HIST2H2AA3///HIST2H2AA4
218280_x_at	HIST2H2AA3///HIST2H2AA4
218303_x_at	KRCC1
233329_s_at	KRCC1
229872_s_at	LOC100132999
228661_s_at	LOC100506029///LOC100506051
228773_at	LOC100506100
225391_at	LOC93622
214657_s_at	MIR612///NEAT1
224565_at	MIR612///NEAT1
224566_at	MIR612///NEAT1
210387_at	NCALD
227979_at	RBM4
212099_at	RHOB
222614_at	RWDD2B
225123_at	SESN3
224990_at	SMIM14
227919_at	UCA1
242255_at	WDR37
212419_at	ZCCHC24
212423_at	ZCCHC24
224989_at
227052_at
227943_at
230795_at
235456_at
236982_at
238824_at
Common DOWN genes
203642_s_at	COBLL1
225646_at	CTSC
226614_s_at	FAM167A
227614_at	HKDC1
210095_s_at	IGFBP3
212143_s_at	IGFBP3
205798_at	IL7R
226218_at	IL7R
1552546_a_at	LETM2
1569378_at	LINC00942
215446_s_at	LOX
201670_s_at	MARCKS
213002_at	MARCKS
227488_at	MIR503///MIR503HG
228235_at	MIR503HG
238451_at	MPP7
238778_at	MPP7
213116_at	NEK3
1552309_a_at	NEXN
227486_at	NT5E
227748_at	RBMXL1
228153_at	RNF144B
218711_s_at	SDPR
222717_at	SDPR
202627_s_at	SERPINE1
202628_s_at	SERPINE1
234994_at	TMEM200A
217824_at	UBE2J1
